# Supplementary material for: Traffic-Related High Sleep Disturbance in the LIFE-Adult Cohort Study: A Comparison to the WHO Exposure-Response-Curves
Source: Int J Environ Res Public Health. 2023 Mar 10;20(6):4903. doi: 10.3390/ijerph20064903 (PMC10049209; doi:10.3390/ijerph20064903)
Supplement: Supplementary file 1 [file ijerph-20-04903-s001.zip]

Archive with 1 entries (1 files):
- ijerph-2189569-supplementary.pdf
